# Supplementary material for: Antimicrobial Peptides and Biomarkers Induced by Ultraviolet Irradiation Have the Potential to Reduce Endodontic Inflammation and Facilitate Tissue Healing
Source: Pharmaceutics. 2022 Sep 19;14(9):1979. doi: 10.3390/pharmaceutics14091979 (PMC9503046; doi:10.3390/pharmaceutics14091979)
Supplement: Supplementary file 1 [file pharmaceutics-14-01979-s001.zip]

Archive with 7 entries (6 files):
- pharmaceutics-1897757-supplementary/
- pharmaceutics-1897757-supplementary/Supplementary Figure S1.pdf
- pharmaceutics-1897757-supplementary/Supplementary Figure S2.pdf
- pharmaceutics-1897757-supplementary/Supplementary Table S1.pdf
- pharmaceutics-1897757-supplementary/Supplementary Table S2.pdf
- pharmaceutics-1897757-supplementary/Supplementary Table S3.pdf
- pharmaceutics-1897757-supplementary/Supplementary Table S4.pdf
